# Supplementary material for: Feasibility of Point-of-Care Genomic Profiling in the Diagnosis and Treatment of Cancer of Unknown Primary
Source: Oncologist. 2023 Mar 18;28(6):474–8. doi: 10.1093/oncolo/oyad054 (PMC10243757; doi:10.1093/oncolo/oyad054)
Supplement: oyad054_suppl_Supplementary_Table_S2 [file oyad054_suppl_supplementary_table_s2.xlsx]

## Sheet: Sheet1
Supplementary Table 2: Driver mutations for the non-CUP cohort
Site	Gene	n (%)
NSCLC		310 (100%)
	KRAS G12C	54 (17%)
	KRAS non-G12C	62 (20%)
	EGFR ex19del	26 (8%)
	EGFR L858R	20 (6%)
	EGFR other	5 (2%)
	BRAF	14 (5%)
	ERBB2	10 (3%)
	MET	13 (4%)
	ALK	9 (3%)
	ROS-1	5 (2%)
	RET	2 (1%)
Melanoma		97 (100%)
	BRAF V600E	22 (23%)
	BRAF V600K	16 (16%)
	BRAF other	4 (4%)
	NRAS	31 (32%)
Colorectal		68 (100%)
	KRAS	40 (59%)
	NRAS	1 (1%)
	BRAF	4 (6%)
	ERBB2	2 (3%)
	ERBB3	1 (1%)
